# Supplementary material for: Shear-induced Notch-Cx37-p27 axis arrests endothelial cell cycle to enable arterial specification
Source: Nat Commun. 2017 Dec 15;8:2149. doi: 10.1038/s41467-017-01742-7 (PMC5732288; doi:10.1038/s41467-017-01742-7)
Supplement: Supplementary file 3 — Supplemental Data 1 [file 41467_2017_1742_MOESM3_ESM.xlsx]

## Sheet: term141
Supplementary Data 1: Subgroup of GO-NGO Pairs that Describe Cell Proliferation in the Context of Cell Signaling and Vessel Development.
Access. No.	nGO Term	k	M	n	N	p-value	nGO Gene Enrich	% Gene Enrich	p-value Log(Dif)	∆ Gene Enrich	GO Term Access. No.	GO Term	Gene IDs
GO:0007093	mitotic_cell_cycle_checkpoint	8	279	8	810	0.000172	5.244	65.556	3.357	6.417	GO:0048646	anatomical_structure_formation_involved_in_morphogenesis	ENSG00000140464_PML,ENSG00000149948_HMGA2,ENSG00000141510_TP53,ENSG00000184481_FOXO4,ENSG00000124766_SOX4,ENSG00000253729_PRKDC,ENSG00000120129_DUSP1,ENSG00000149311_ATM
GO:1903047	mitotic_cell_cycle_process	30	279	65	810	0.0291588	7.611	11.709	1.515	26.191	GO:0048646	anatomical_structure_formation_involved_in_morphogenesis	ENSG00000125378_BMP4,ENSG00000122641_INHBA,ENSG00000165891_E2F7,ENSG00000164056_SPRY1,ENSG00000140464_PML,ENSG00000125538_IL1B,ENSG00000078401_EDN1,ENSG00000149948_HMGA2,ENSG00000115008_IL1A,ENSG00000115170_ACVR1,ENSG00000141510_TP53,ENSG00000126001_CEP250,ENSG00000134371_CDC73,ENSG00000074054_CLASP1,ENSG00000133026_MYH10,ENSG00000151694_ADAM17,ENSG00000184481_FOXO4,ENSG00000124766_SOX4,ENSG00000…
GO:0044773	mitotic_DNA_damage_checkpoint	7	279	7	810	0.0005394	4.589	65.556	2.719	4.407	GO:0048646	anatomical_structure_formation_involved_in_morphogenesis	ENSG00000140464_PML,ENSG00000149948_HMGA2,ENSG00000141510_TP53,ENSG00000184481_FOXO4,ENSG00000124766_SOX4,ENSG00000253729_PRKDC,ENSG00000149311_ATM
GO:0044774	mitotic_DNA_integrity_checkpoint	7	279	7	810	0.0005394	4.589	65.556	2.572	2.958	GO:0048646	anatomical_structure_formation_involved_in_morphogenesis	ENSG00000140464_PML,ENSG00000149948_HMGA2,ENSG00000141510_TP53,ENSG00000184481_FOXO4,ENSG00000124766_SOX4,ENSG00000253729_PRKDC,ENSG00000149311_ATM
GO:0031571	mitotic_G1_DNA_damage_checkpoint	5	279	5	810	0.005516	3.278	65.556	1.619	2.633	GO:0048646	anatomical_structure_formation_involved_in_morphogenesis	ENSG00000140464_PML,ENSG00000141510_TP53,ENSG00000124766_SOX4,ENSG00000253729_PRKDC,ENSG00000149311_ATM
GO:0044819	mitotic_G1/S_transition_checkpoint	5	279	5	810	0.005516	3.278	65.556	1.502	1.892	GO:0048646	anatomical_structure_formation_involved_in_morphogenesis	ENSG00000140464_PML,ENSG00000141510_TP53,ENSG00000124766_SOX4,ENSG00000253729_PRKDC,ENSG00000149311_ATM
GO:0007095	mitotic_G2_DNA_damage_checkpoint	3	279	3	810	0.0395716	1.967	65.556	0.996	0.845	GO:0048646	anatomical_structure_formation_involved_in_morphogenesis	ENSG00000149948_HMGA2,ENSG00000184481_FOXO4,ENSG00000149311_ATM
GO:0010948	negative_regulation_of_cell_cycle_process	14	279	22	810	0.0047216	6.422	29.192	1.458	1.297	GO:0048646	anatomical_structure_formation_involved_in_morphogenesis	ENSG00000125378_BMP4,ENSG00000165891_E2F7,ENSG00000140464_PML,ENSG00000149948_HMGA2,ENSG00000141510_TP53,ENSG00000134371_CDC73,ENSG00000012048_BRCA1,ENSG00000184481_FOXO4,ENSG00000124766_SOX4,ENSG00000253729_PRKDC,ENSG00000171862_PTEN,ENSG00000120129_DUSP1,ENSG00000136848_DAB2IP,ENSG00000149311_ATM
GO:0090068	positive_regulation_of_cell_cycle_process	16	279	32	810	0.0445476	4.978	15.556	0.729	1.683	GO:0048646	anatomical_structure_formation_involved_in_morphogenesis	ENSG00000165891_E2F7,ENSG00000140464_PML,ENSG00000125538_IL1B,ENSG00000078401_EDN1,ENSG00000149948_HMGA2,ENSG00000115008_IL1A,ENSG00000141510_TP53,ENSG00000138795_LEF1,ENSG00000118523_CTGF,ENSG00000176749_CDK5R1,ENSG00000012048_BRCA1,ENSG00000124766_SOX4,ENSG00000171862_PTEN,ENSG00000136848_DAB2IP,ENSG00000149311_ATM,ENSG00000070831_CDC42
GO:0007095	mitotic_G2_DNA_damage_checkpoint	4	609	5	1933	0.0270343	2.425	48.495	1.162	1.303	GO:0009653	anatomical_structure_morphogenesis	ENSG00000149948_HMGA2,ENSG00000137331_IER3,ENSG00000184481_FOXO4,ENSG00000149311_ATM
GO:0044818	mitotic_G2/M_transition_checkpoint	4	609	5	1933	0.0270343	2.425	48.495	0.948	0.337	GO:0009653	anatomical_structure_morphogenesis	ENSG00000149948_HMGA2,ENSG00000137331_IER3,ENSG00000184481_FOXO4,ENSG00000149311_ATM
GO:0000075	cell_cycle_checkpoint	4	120	4	309	0.0229173	2.447	61.165	1.46	6.941	GO:0001525	angiogenesis	ENSG00000140464_PML,ENSG00000012048_BRCA1,ENSG00000184481_FOXO4,ENSG00000112062_MAPK14
GO:0022402	cell_cycle_process	21	120	38	309	0.022484	6.243	16.428	1.541	13.306	GO:0001525	angiogenesis	ENSG00000125378_BMP4,ENSG00000165891_E2F7,ENSG00000140464_PML,ENSG00000125538_IL1B,ENSG00000078401_EDN1,ENSG00000092969_TGFB2,ENSG00000115008_IL1A,ENSG00000115170_ACVR1,ENSG00000138795_LEF1,ENSG00000100697_DICER1,ENSG00000118523_CTGF,ENSG00000012048_BRCA1,ENSG00000184481_FOXO4,ENSG00000112062_MAPK14,ENSG00000100345_MYH9,ENSG00000171862_PTEN,ENSG00000136848_DAB2IP,ENSG00000070831_CDC42,ENSG0000016…
GO:0051301	cell_division	22	120	33	309	0.0005619	9.184	27.832	3.06	10.079	GO:0001525	angiogenesis	ENSG00000197461_PDGFA,ENSG00000125378_BMP4,ENSG00000164736_SOX17,ENSG00000165891_E2F7,ENSG00000112715_VEGFA,ENSG00000150630_VEGFC,ENSG00000125538_IL1B,ENSG00000078401_EDN1,ENSG00000092969_TGFB2,ENSG00000115008_IL1A,ENSG00000164690_SHH,ENSG00000162367_TAL1,ENSG00000138795_LEF1,ENSG00000100697_DICER1,ENSG00000119630_PGF,ENSG00000100345_MYH9,ENSG00000171862_PTEN,ENSG00000051382_PIK3CB,ENSG0000013868…
GO:0000278	mitotic_cell_cycle	16	120	26	309	0.0121404	5.903	22.704	1.848	17.744	GO:0001525	angiogenesis	ENSG00000125378_BMP4,ENSG00000176170_SPHK1,ENSG00000165891_E2F7,ENSG00000140464_PML,ENSG00000125538_IL1B,ENSG00000078401_EDN1,ENSG00000115008_IL1A,ENSG00000115170_ACVR1,ENSG00000054598_FOXC1,ENSG00000101109_STK4,ENSG00000162367_TAL1,ENSG00000107338_SHB,ENSG00000184481_FOXO4,ENSG00000171862_PTEN,ENSG00000096717_SIRT1,ENSG00000070831_CDC42
GO:1903047	mitotic_cell_cycle_process	10	120	16	309	0.0416604	3.786	23.665	1.361	22.366	GO:0001525	angiogenesis	ENSG00000125378_BMP4,ENSG00000165891_E2F7,ENSG00000140464_PML,ENSG00000125538_IL1B,ENSG00000078401_EDN1,ENSG00000115008_IL1A,ENSG00000115170_ACVR1,ENSG00000184481_FOXO4,ENSG00000171862_PTEN,ENSG00000070831_CDC42
GO:0090068	positive_regulation_of_cell_cycle_process	11	120	18	309	0.0425033	4.01	22.276	0.75	0.715	GO:0001525	angiogenesis	ENSG00000165891_E2F7,ENSG00000140464_PML,ENSG00000125538_IL1B,ENSG00000078401_EDN1,ENSG00000115008_IL1A,ENSG00000138795_LEF1,ENSG00000118523_CTGF,ENSG00000012048_BRCA1,ENSG00000171862_PTEN,ENSG00000136848_DAB2IP,ENSG00000070831_CDC42
GO:0022402	cell_cycle_process	31	174	55	417	0.0134988	8.05	14.637	1.763	15.113	GO:0001568	blood_vessel_development	ENSG00000125378_BMP4,ENSG00000165891_E2F7,ENSG00000140464_PML,ENSG00000125538_IL1B,ENSG00000145715_RASA1,ENSG00000078401_EDN1,ENSG00000092969_TGFB2,ENSG00000109670_FBXW7,ENSG00000115008_IL1A,ENSG00000115170_ACVR1,ENSG00000167034_NKX3-1,ENSG00000138795_LEF1,ENSG00000100697_DICER1,ENSG00000100311_PDGFB,ENSG00000148737_TCF7L2,ENSG00000044090_CUL7,ENSG00000118523_CTGF,ENSG00000012048_BRCA1,ENSG000001…
GO:0051301	cell_division	28	174	44	417	0.0015098	9.64	21.91	2.631	10.535	GO:0001568	blood_vessel_development	ENSG00000197461_PDGFA,ENSG00000125378_BMP4,ENSG00000164736_SOX17,ENSG00000165891_E2F7,ENSG00000112715_VEGFA,ENSG00000150630_VEGFC,ENSG00000125538_IL1B,ENSG00000145715_RASA1,ENSG00000078401_EDN1,ENSG00000092969_TGFB2,ENSG00000115008_IL1A,ENSG00000198719_DLL1,ENSG00000164690_SHH,ENSG00000162367_TAL1,ENSG00000167034_NKX3-1,ENSG00000138795_LEF1,ENSG00000100697_DICER1,ENSG00000100311_PDGFB,ENSG0000004…
GO:0000278	mitotic_cell_cycle	24	174	39	417	0.0069845	7.727	19.812	2.088	19.568	GO:0001568	blood_vessel_development	ENSG00000125378_BMP4,ENSG00000176170_SPHK1,ENSG00000165891_E2F7,ENSG00000140464_PML,ENSG00000125538_IL1B,ENSG00000145715_RASA1,ENSG00000078401_EDN1,ENSG00000115008_IL1A,ENSG00000115170_ACVR1,ENSG00000114315_HES1,ENSG00000054598_FOXC1,ENSG00000101109_STK4,ENSG00000162367_TAL1,ENSG00000107338_SHB,ENSG00000167034_NKX3-1,ENSG00000100311_PDGFB,ENSG00000044090_CUL7,ENSG00000184481_FOXO4,ENSG00000124766…
GO:1903047	mitotic_cell_cycle_process	16	174	27	417	0.0432043	4.734	17.533	1.345	23.314	GO:0001568	blood_vessel_development	ENSG00000125378_BMP4,ENSG00000165891_E2F7,ENSG00000140464_PML,ENSG00000125538_IL1B,ENSG00000145715_RASA1,ENSG00000078401_EDN1,ENSG00000115008_IL1A,ENSG00000115170_ACVR1,ENSG00000100311_PDGFB,ENSG00000044090_CUL7,ENSG00000184481_FOXO4,ENSG00000124766_SOX4,ENSG00000169032_MAP2K1,ENSG00000118762_PKD2,ENSG00000171862_PTEN,ENSG00000070831_CDC42
GO:0051781	positive_regulation_of_cell_division	15	174	22	417	0.0076495	5.82	26.455	1.382	1.536	GO:0001568	blood_vessel_development	ENSG00000197461_PDGFA,ENSG00000112715_VEGFA,ENSG00000150630_VEGFC,ENSG00000125538_IL1B,ENSG00000078401_EDN1,ENSG00000092969_TGFB2,ENSG00000115008_IL1A,ENSG00000164690_SHH,ENSG00000162367_TAL1,ENSG00000167034_NKX3-1,ENSG00000100311_PDGFB,ENSG00000119630_PGF,ENSG00000171862_PTEN,ENSG00000138685_FGF2,ENSG00000070831_CDC42
GO:0000075	cell_cycle_checkpoint	5	147	6	363	0.045473	2.57	42.837	1.162	7.064	GO:0048514	blood_vessel_morphogenesis	ENSG00000140464_PML,ENSG00000012048_BRCA1,ENSG00000184481_FOXO4,ENSG00000124766_SOX4,ENSG00000112062_MAPK14
GO:0044770	cell_cycle_phase_transition	8	147	11	363	0.0306102	3.545	32.231	1.417	11.105	GO:0048514	blood_vessel_morphogenesis	ENSG00000165891_E2F7,ENSG00000140464_PML,ENSG00000109670_FBXW7,ENSG00000115170_ACVR1,ENSG00000184481_FOXO4,ENSG00000124766_SOX4,ENSG00000118762_PKD2,ENSG00000171862_PTEN
GO:0022402	cell_cycle_process	26	147	46	363	0.0149175	7.372	16.026	1.719	14.435	GO:0048514	blood_vessel_morphogenesis	ENSG00000125378_BMP4,ENSG00000165891_E2F7,ENSG00000140464_PML,ENSG00000125538_IL1B,ENSG00000145715_RASA1,ENSG00000078401_EDN1,ENSG00000092969_TGFB2,ENSG00000109670_FBXW7,ENSG00000115008_IL1A,ENSG00000115170_ACVR1,ENSG00000138795_LEF1,ENSG00000100697_DICER1,ENSG00000044090_CUL7,ENSG00000118523_CTGF,ENSG00000012048_BRCA1,ENSG00000184481_FOXO4,ENSG00000124766_SOX4,ENSG00000112062_MAPK14,ENSG00000118…
GO:0051301	cell_division	25	147	38	363	0.0006891	9.612	25.294	2.972	10.507	GO:0048514	blood_vessel_morphogenesis	ENSG00000197461_PDGFA,ENSG00000125378_BMP4,ENSG00000164736_SOX17,ENSG00000165891_E2F7,ENSG00000112715_VEGFA,ENSG00000150630_VEGFC,ENSG00000125538_IL1B,ENSG00000145715_RASA1,ENSG00000078401_EDN1,ENSG00000092969_TGFB2,ENSG00000115008_IL1A,ENSG00000164690_SHH,ENSG00000162367_TAL1,ENSG00000138795_LEF1,ENSG00000100697_DICER1,ENSG00000044090_CUL7,ENSG00000119630_PGF,ENSG00000118762_PKD2,ENSG00000100345…
GO:0000077	DNA_damage_checkpoint	5	147	5	363	0.0113651	2.975	59.504	1.601	3.978	GO:0048514	blood_vessel_morphogenesis	ENSG00000140464_PML,ENSG00000012048_BRCA1,ENSG00000184481_FOXO4,ENSG00000124766_SOX4,ENSG00000112062_MAPK14
GO:0000278	mitotic_cell_cycle	21	147	32	363	0.0023749	8.041	25.129	2.556	19.882	GO:0048514	blood_vessel_morphogenesis	ENSG00000125378_BMP4,ENSG00000176170_SPHK1,ENSG00000165891_E2F7,ENSG00000140464_PML,ENSG00000125538_IL1B,ENSG00000145715_RASA1,ENSG00000078401_EDN1,ENSG00000115008_IL1A,ENSG00000115170_ACVR1,ENSG00000114315_HES1,ENSG00000054598_FOXC1,ENSG00000101109_STK4,ENSG00000162367_TAL1,ENSG00000107338_SHB,ENSG00000044090_CUL7,ENSG00000184481_FOXO4,ENSG00000124766_SOX4,ENSG00000118762_PKD2,ENSG00000171862_PT…
GO:1903047	mitotic_cell_cycle_process	14	147	21	363	0.0113403	5.496	26.171	1.926	24.076	GO:0048514	blood_vessel_morphogenesis	ENSG00000125378_BMP4,ENSG00000165891_E2F7,ENSG00000140464_PML,ENSG00000125538_IL1B,ENSG00000145715_RASA1,ENSG00000078401_EDN1,ENSG00000115008_IL1A,ENSG00000115170_ACVR1,ENSG00000044090_CUL7,ENSG00000184481_FOXO4,ENSG00000124766_SOX4,ENSG00000118762_PKD2,ENSG00000171862_PTEN,ENSG00000070831_CDC42
GO:0051781	positive_regulation_of_cell_division	13	147	20	363	0.0158043	4.901	24.504	1.067	0.617	GO:0048514	blood_vessel_morphogenesis	ENSG00000197461_PDGFA,ENSG00000112715_VEGFA,ENSG00000150630_VEGFC,ENSG00000125538_IL1B,ENSG00000078401_EDN1,ENSG00000092969_TGFB2,ENSG00000115008_IL1A,ENSG00000164690_SHH,ENSG00000162367_TAL1,ENSG00000119630_PGF,ENSG00000171862_PTEN,ENSG00000138685_FGF2,ENSG00000070831_CDC42
GO:0051301	cell_division	34	252	59	672	0.0007428	11.875	20.127	2.939	12.77	GO:0072358	cardiovascular_system_development	ENSG00000197461_PDGFA,ENSG00000125378_BMP4,ENSG00000164736_SOX17,ENSG00000165891_E2F7,ENSG00000112715_VEGFA,ENSG00000150630_VEGFC,ENSG00000125538_IL1B,ENSG00000145715_RASA1,ENSG00000078401_EDN1,ENSG00000092969_TGFB2,ENSG00000185920_PTCH1,ENSG00000115008_IL1A,ENSG00000198719_DLL1,ENSG00000136169_SETDB2,ENSG00000164690_SHH,ENSG00000162367_TAL1,ENSG00000135914_HTR2B,ENSG00000167034_NKX3-1,ENSG000001…
GO:0000278	mitotic_cell_cycle	33	252	68	672	0.0328325	7.5	11.029	1.416	19.341	GO:0072358	cardiovascular_system_development	ENSG00000125378_BMP4,ENSG00000176170_SPHK1,ENSG00000115738_ID2,ENSG00000165891_E2F7,ENSG00000140464_PML,ENSG00000125538_IL1B,ENSG00000145715_RASA1,ENSG00000078401_EDN1,ENSG00000185920_PTCH1,ENSG00000115008_IL1A,ENSG00000115170_ACVR1,ENSG00000136169_SETDB2,ENSG00000114315_HES1,ENSG00000054598_FOXC1,ENSG00000101109_STK4,ENSG00000162367_TAL1,ENSG00000107338_SHB,ENSG00000167034_NKX3-1,ENSG00000100311…
GO:0007093	mitotic_cell_cycle_checkpoint	6	252	8	672	0.037494	3	37.5	1.019	4.173	GO:0072358	cardiovascular_system_development	ENSG00000140464_PML,ENSG00000184481_FOXO4,ENSG00000124766_SOX4,ENSG00000253729_PRKDC,ENSG00000149311_ATM,ENSG00000020922_MRE11A
GO:0044773	mitotic_DNA_damage_checkpoint	6	252	7	672	0.0137379	3.375	48.214	1.313	3.193	GO:0072358	cardiovascular_system_development	ENSG00000140464_PML,ENSG00000184481_FOXO4,ENSG00000124766_SOX4,ENSG00000253729_PRKDC,ENSG00000149311_ATM,ENSG00000020922_MRE11A
GO:0044774	mitotic_DNA_integrity_checkpoint	6	252	7	672	0.0137379	3.375	48.214	1.166	1.744	GO:0072358	cardiovascular_system_development	ENSG00000140464_PML,ENSG00000184481_FOXO4,ENSG00000124766_SOX4,ENSG00000253729_PRKDC,ENSG00000149311_ATM,ENSG00000020922_MRE11A
GO:0031571	mitotic_G1_DNA_damage_checkpoint	4	252	4	672	0.020857	2.5	62.5	1.042	1.855	GO:0072358	cardiovascular_system_development	ENSG00000140464_PML,ENSG00000124766_SOX4,ENSG00000253729_PRKDC,ENSG00000149311_ATM
GO:0044819	mitotic_G1/S_transition_checkpoint	4	252	4	672	0.020857	2.5	62.5	0.924	1.114	GO:0072358	cardiovascular_system_development	ENSG00000140464_PML,ENSG00000124766_SOX4,ENSG00000253729_PRKDC,ENSG00000149311_ATM
GO:0090068	positive_regulation_of_cell_cycle_process	13	208	27	615	0.04775	3.868	14.327	0.699	0.573	GO:0001775	cell_activation	ENSG00000115738_ID2,ENSG00000104419_NDRG1,ENSG00000125538_IL1B,ENSG00000078401_EDN1,ENSG00000171132_PRKCE,ENSG00000141510_TP53,ENSG00000138795_LEF1,ENSG00000124762_CDKN1A,ENSG00000100311_PDGFB,ENSG00000118523_CTGF,ENSG00000124766_SOX4,ENSG00000149311_ATM,ENSG00000070831_CDC42
GO:0035904	aorta_development	9	1189	15	4028	0.0168921	4.572	30.482	0.574	0.484	GO:0007154	cell_communication	ENSG00000135547_HEY2,ENSG00000128917_DLL4,ENSG00000164683_HEY1,ENSG00000114315_HES1,ENSG00000101384_JAG1,ENSG00000167034_NKX3-1,ENSG00000124766_SOX4,ENSG00000118762_PKD2,ENSG00000123384_LRP1
GO:0001708	cell_fate_specification	17	1189	36	4028	0.0267195	6.373	17.704	0.423	0.748	GO:0007154	cell_communication	ENSG00000164736_SOX17,ENSG00000107984_DKK1,ENSG00000185920_PTCH1,ENSG00000107882_SUFU,ENSG00000198719_DLL1,ENSG00000107779_BMPR1A,ENSG00000005073_HOXA11,ENSG00000074047_GLI2,ENSG00000164690_SHH,ENSG00000155760_FZD7,ENSG00000162676_GFI1,ENSG00000129514_FOXA1,ENSG00000181449_SOX2,ENSG00000138685_FGF2,ENSG00000077782_FGFR1,ENSG00000099250_NRP1,ENSG00000064309_CDON
GO:0060839	endothelial_cell_fate_commitment	4	1189	5	4028	0.0284617	2.524	50.482	0.207	0.075	GO:0007154	cell_communication	ENSG00000115170_ACVR1,ENSG00000198719_DLL1,ENSG00000185551_NR2F2,ENSG00000099250_NRP1
GO:0016525	negative_regulation_of_angiogenesis	17	1189	38	4028	0.0428501	5.783	15.218	0.325	0.417	GO:0007154	cell_communication	ENSG00000136826_KLF4,ENSG00000128917_DLL4,ENSG00000169252_ADRB2,ENSG00000140464_PML,ENSG00000106366_SERPINE1,ENSG00000054598_FOXC1,ENSG00000106004_HOXA5,ENSG00000152804_HHEX,ENSG00000126016_AMOT,ENSG00000001631_KRIT1,ENSG00000184481_FOXO4,ENSG00000137764_MAP2K5,ENSG00000067900_ROCK1,ENSG00000115415_STAT1,ENSG00000108691_CCL2,ENSG00000091879_ANGPT2,ENSG00000136848_DAB2IP
GO:1904030	negative_regulation_of_cyclin-dependent_protein_kinase_activity	24	1189	45	4028	0.0007317	10.717	23.815	0.484	0.453	GO:0007154	cell_communication	ENSG00000101255_TRIB3,ENSG00000171150_SOCS5,ENSG00000162999_DUSP19,ENSG00000114166_KAT2B,ENSG00000133895_MEN1,ENSG00000184557_SOCS3,ENSG00000090447_TFAP4,ENSG00000151332_MBIP,ENSG00000124762_CDKN1A,ENSG00000150457_LATS2,ENSG00000152804_HHEX,ENSG00000175137_SH3BP5L,ENSG00000180008_SOCS4,ENSG00000129757_CDKN1C,ENSG00000168734_PKIG,ENSG00000158092_NCK1,ENSG00000171862_PTEN,ENSG00000245848_CEBPA,ENSG…
GO:1901343	negative_regulation_of_vasculature_development	19	1189	41	4028	0.0203106	6.897	16.823	0.332	0.306	GO:0007154	cell_communication	ENSG00000136826_KLF4,ENSG00000135547_HEY2,ENSG00000125378_BMP4,ENSG00000128917_DLL4,ENSG00000169252_ADRB2,ENSG00000140464_PML,ENSG00000106366_SERPINE1,ENSG00000054598_FOXC1,ENSG00000106004_HOXA5,ENSG00000152804_HHEX,ENSG00000126016_AMOT,ENSG00000001631_KRIT1,ENSG00000184481_FOXO4,ENSG00000137764_MAP2K5,ENSG00000067900_ROCK1,ENSG00000115415_STAT1,ENSG00000108691_CCL2,ENSG00000091879_ANGPT2,ENSG000…
GO:0061156	pulmonary_artery_morphogenesis	3	1189	3	4028	0.0278326	2.114	70.482	0.42	0.148	GO:0007154	cell_communication	ENSG00000135547_HEY2,ENSG00000125378_BMP4,ENSG00000101384_JAG1
GO:1904029	regulation_of_cyclin-dependent_protein_kinase_activity	32	1189	72	4028	0.0048624	10.747	14.926	0.457	0.443	GO:0007154	cell_communication	ENSG00000101255_TRIB3,ENSG00000171150_SOCS5,ENSG00000137193_PIM1,ENSG00000162999_DUSP19,ENSG00000146648_EGFR,ENSG00000114166_KAT2B,ENSG00000129355_CDKN2D,ENSG00000133895_MEN1,ENSG00000184557_SOCS3,ENSG00000090447_TFAP4,ENSG00000151332_MBIP,ENSG00000124762_CDKN1A,ENSG00000150457_LATS2,ENSG00000152804_HHEX,ENSG00000100311_PDGFB,ENSG00000112237_CCNC,ENSG00000176749_CDK5R1,ENSG00000151694_ADAM17,ENSG…
GO:0031657	regulation_of_cyclin-dependent_protein_serine/threonine_kinase_activity_involved_in_G1/S_transition_of_mitotic_cell_cycle	5	1189	7	4028	0.0414175	2.934	41.91	0.114	0.002	GO:0007154	cell_communication	ENSG00000137193_PIM1,ENSG00000146648_EGFR,ENSG00000151694_ADAM17,ENSG00000118762_PKD2,ENSG00000171862_PTEN
GO:0006275	regulation_of_DNA_replication	22	1189	52	4028	0.0402672	6.65	12.789	0.621	0.502	GO:0007154	cell_communication	ENSG00000136826_KLF4,ENSG00000197461_PDGFA,ENSG00000049130_KITLG,ENSG00000125378_BMP4,ENSG00000165891_E2F7,ENSG00000140464_PML,ENSG00000109670_FBXW7,ENSG00000146648_EGFR,ENSG00000173273_TNKS,ENSG00000113575_PPP2CA,ENSG00000074047_GLI2,ENSG00000133895_MEN1,ENSG00000139618_BRCA2,ENSG00000141510_TP53,ENSG00000100311_PDGFB,ENSG00000132170_PPARG,ENSG00000140443_IGF1R,ENSG00000109079_TNFAIP1,ENSG000001…
GO:0060716	labyrinthine_layer_blood_vessel_development	7	746	12	2458	0.0495492	3.358	27.983	0.414	0.494	GO:0030154	cell_differentiation	ENSG00000135547_HEY2,ENSG00000164683_HEY1,ENSG00000114315_HES1,ENSG00000163251_FZD5,ENSG00000142871_CYR61,ENSG00000171223_JUNB,ENSG00000174989_FBXW8
GO:0044774	mitotic_DNA_integrity_checkpoint	11	431	21	1305	0.0488167	4.064	19.354	0.616	2.433	GO:0008283	cell_proliferation	ENSG00000140464_PML,ENSG00000149948_HMGA2,ENSG00000135679_MDM2,ENSG00000141510_TP53,ENSG00000124762_CDKN1A,ENSG00000170364_SETMAR,ENSG00000184481_FOXO4,ENSG00000124766_SOX4,ENSG00000253729_PRKDC,ENSG00000149311_ATM,ENSG00000020922_MRE11A
GO:0071158	positive_regulation_of_cell_cycle_arrest	13	431	25	1305	0.03305	4.743	18.973	0.482	1.683	GO:0008283	cell_proliferation	ENSG00000115738_ID2,ENSG00000140464_PML,ENSG00000149948_HMGA2,ENSG00000135679_MDM2,ENSG00000141510_TP53,ENSG00000124762_CDKN1A,ENSG00000176749_CDK5R1,ENSG00000147854_UHRF2,ENSG00000012048_BRCA1,ENSG00000124766_SOX4,ENSG00000118762_PKD2,ENSG00000136848_DAB2IP,ENSG00000149311_ATM
GO:0061156	pulmonary_artery_morphogenesis	3	431	3	1305	0.0387074	2.009	66.973	0.276	0.043	GO:0008283	cell_proliferation	ENSG00000135547_HEY2,ENSG00000125378_BMP4,ENSG00000101384_JAG1
GO:0071156	regulation_of_cell_cycle_arrest	19	431	39	1305	0.0227415	6.12	15.691	0.227	0.714	GO:0008283	cell_proliferation	ENSG00000115738_ID2,ENSG00000140464_PML,ENSG00000149948_HMGA2,ENSG00000135679_MDM2,ENSG00000090447_TFAP4,ENSG00000171612_SLC25A33,ENSG00000141510_TP53,ENSG00000124762_CDKN1A,ENSG00000164850_GPER1,ENSG00000170364_SETMAR,ENSG00000176749_CDK5R1,ENSG00000147854_UHRF2,ENSG00000012048_BRCA1,ENSG00000136807_CDK9,ENSG00000124766_SOX4,ENSG00000118762_PKD2,ENSG00000136848_DAB2IP,ENSG00000136717_BIN1,ENSG00…
GO:0035904	aorta_development	8	592	10	1879	0.0027911	4.849	48.494	1.356	0.761	GO:0007166	cell_surface_receptor_signaling_pathway	ENSG00000135547_HEY2,ENSG00000128917_DLL4,ENSG00000164683_HEY1,ENSG00000114315_HES1,ENSG00000101384_JAG1,ENSG00000167034_NKX3-1,ENSG00000124766_SOX4,ENSG00000123384_LRP1
GO:0035909	aorta_morphogenesis	7	592	9	1879	0.0068941	4.164	46.272	1.312	1.3	GO:0007166	cell_surface_receptor_signaling_pathway	ENSG00000135547_HEY2,ENSG00000128917_DLL4,ENSG00000164683_HEY1,ENSG00000114315_HES1,ENSG00000101384_JAG1,ENSG00000124766_SOX4,ENSG00000123384_LRP1
GO:0060716	labyrinthine_layer_blood_vessel_development	7	809	12	2681	0.0485612	3.379	28.158	0.423	0.515	GO:0048869	cellular_developmental_process	ENSG00000135547_HEY2,ENSG00000164683_HEY1,ENSG00000114315_HES1,ENSG00000163251_FZD5,ENSG00000142871_CYR61,ENSG00000171223_JUNB,ENSG00000174989_FBXW8
GO:0000278	mitotic_cell_cycle	33	252	68	672	0.0328325	7.5	11.029	1.416	19.341	GO:0072359	circulatory_system_development	ENSG00000125378_BMP4,ENSG00000176170_SPHK1,ENSG00000115738_ID2,ENSG00000165891_E2F7,ENSG00000140464_PML,ENSG00000125538_IL1B,ENSG00000145715_RASA1,ENSG00000078401_EDN1,ENSG00000185920_PTCH1,ENSG00000115008_IL1A,ENSG00000115170_ACVR1,ENSG00000136169_SETDB2,ENSG00000114315_HES1,ENSG00000054598_FOXC1,ENSG00000101109_STK4,ENSG00000162367_TAL1,ENSG00000107338_SHB,ENSG00000167034_NKX3-1,ENSG00000100311…
GO:0007093	mitotic_cell_cycle_checkpoint	6	252	8	672	0.037494	3	37.5	1.019	4.173	GO:0072359	circulatory_system_development	ENSG00000140464_PML,ENSG00000184481_FOXO4,ENSG00000124766_SOX4,ENSG00000253729_PRKDC,ENSG00000149311_ATM,ENSG00000020922_MRE11A
GO:0044773	mitotic_DNA_damage_checkpoint	6	252	7	672	0.0137379	3.375	48.214	1.313	3.193	GO:0072359	circulatory_system_development	ENSG00000140464_PML,ENSG00000184481_FOXO4,ENSG00000124766_SOX4,ENSG00000253729_PRKDC,ENSG00000149311_ATM,ENSG00000020922_MRE11A
GO:0044774	mitotic_DNA_integrity_checkpoint	6	252	7	672	0.0137379	3.375	48.214	1.166	1.744	GO:0072359	circulatory_system_development	ENSG00000140464_PML,ENSG00000184481_FOXO4,ENSG00000124766_SOX4,ENSG00000253729_PRKDC,ENSG00000149311_ATM,ENSG00000020922_MRE11A
GO:0031571	mitotic_G1_DNA_damage_checkpoint	4	252	4	672	0.020857	2.5	62.5	1.042	1.855	GO:0072359	circulatory_system_development	ENSG00000140464_PML,ENSG00000124766_SOX4,ENSG00000253729_PRKDC,ENSG00000149311_ATM
GO:0044819	mitotic_G1/S_transition_checkpoint	4	252	4	672	0.020857	2.5	62.5	0.924	1.114	GO:0072359	circulatory_system_development	ENSG00000140464_PML,ENSG00000124766_SOX4,ENSG00000253729_PRKDC,ENSG00000149311_ATM
GO:0051301	cell_division	39	272	84	739	0.0361234	8.083	9.622	1.252	8.978	GO:0009790	embryo_development	ENSG00000197461_PDGFA,ENSG00000125378_BMP4,ENSG00000164736_SOX17,ENSG00000157404_KIT,ENSG00000182742_HOXB4,ENSG00000165891_E2F7,ENSG00000112715_VEGFA,ENSG00000150630_VEGFC,ENSG00000145715_RASA1,ENSG00000078401_EDN1,ENSG00000198900_TOP1,ENSG00000092969_TGFB2,ENSG00000179456_ZBTB18,ENSG00000149948_HMGA2,ENSG00000185920_PTCH1,ENSG00000146648_EGFR,ENSG00000198719_DLL1,ENSG00000136169_SETDB2,ENSG00000…
GO:0071158	positive_regulation_of_cell_cycle_arrest	8	272	12	739	0.0307938	3.583	29.86	0.512	0.523	GO:0009790	embryo_development	ENSG00000115738_ID2,ENSG00000149948_HMGA2,ENSG00000141510_TP53,ENSG00000176749_CDK5R1,ENSG00000012048_BRCA1,ENSG00000124766_SOX4,ENSG00000118762_PKD2,ENSG00000149311_ATM
GO:0000278	mitotic_cell_cycle	25	154	50	409	0.0400092	6.174	12.347	1.33	18.015	GO:0048598	embryonic_morphogenesis	ENSG00000125378_BMP4,ENSG00000122641_INHBA,ENSG00000115738_ID2,ENSG00000136158_SPRY2,ENSG00000078401_EDN1,ENSG00000149948_HMGA2,ENSG00000185920_PTCH1,ENSG00000115170_ACVR1,ENSG00000136169_SETDB2,ENSG00000114315_HES1,ENSG00000054598_FOXC1,ENSG00000101109_STK4,ENSG00000162367_TAL1,ENSG00000141510_TP53,ENSG00000134371_CDC73,ENSG00000074054_CLASP1,ENSG00000162676_GFI1,ENSG00000165617_DACT1,ENSG000001…
GO:0044772	mitotic_cell_cycle_phase_transition	12	154	20	409	0.0322348	4.469	22.347	1.386	11.634	GO:0048598	embryonic_morphogenesis	ENSG00000122641_INHBA,ENSG00000115738_ID2,ENSG00000149948_HMGA2,ENSG00000115170_ACVR1,ENSG00000141510_TP53,ENSG00000134371_CDC73,ENSG00000074054_CLASP1,ENSG00000162676_GFI1,ENSG00000165617_DACT1,ENSG00000124766_SOX4,ENSG00000118762_PKD2,ENSG00000185630_PBX1
GO:0051301	cell_division	20	120	33	306	0.0049429	7.059	21.39	2.116	7.954	GO:0048568	embryonic_organ_development	ENSG00000197461_PDGFA,ENSG00000125378_BMP4,ENSG00000164736_SOX17,ENSG00000157404_KIT,ENSG00000182742_HOXB4,ENSG00000165891_E2F7,ENSG00000112715_VEGFA,ENSG00000078401_EDN1,ENSG00000092969_TGFB2,ENSG00000185920_PTCH1,ENSG00000146648_EGFR,ENSG00000198719_DLL1,ENSG00000136169_SETDB2,ENSG00000164690_SHH,ENSG00000162367_TAL1,ENSG00000115760_BIRC6,ENSG00000138795_LEF1,ENSG00000100311_PDGFB,ENSG000001187…
GO:0000278	mitotic_cell_cycle	24	120	43	306	0.0128037	7.137	16.598	1.825	18.978	GO:0048568	embryonic_organ_development	ENSG00000125378_BMP4,ENSG00000115738_ID2,ENSG00000136158_SPRY2,ENSG00000165891_E2F7,ENSG00000078401_EDN1,ENSG00000185920_PTCH1,ENSG00000146648_EGFR,ENSG00000115170_ACVR1,ENSG00000136169_SETDB2,ENSG00000114315_HES1,ENSG00000054598_FOXC1,ENSG00000101109_STK4,ENSG00000162367_TAL1,ENSG00000115760_BIRC6,ENSG00000141510_TP53,ENSG00000100311_PDGFB,ENSG00000162676_GFI1,ENSG00000129757_CDKN1C,ENSG00000169…
GO:0044772	mitotic_cell_cycle_phase_transition	10	120	15	306	0.0250602	4.118	27.451	1.495	11.283	GO:0048568	embryonic_organ_development	ENSG00000115738_ID2,ENSG00000165891_E2F7,ENSG00000146648_EGFR,ENSG00000115170_ACVR1,ENSG00000141510_TP53,ENSG00000162676_GFI1,ENSG00000118762_PKD2,ENSG00000185630_PBX1,ENSG00000163904_SENP2,ENSG00000132688_NES
GO:1903047	mitotic_cell_cycle_process	17	120	29	306	0.0207284	5.627	19.405	1.664	24.207	GO:0048568	embryonic_organ_development	ENSG00000125378_BMP4,ENSG00000115738_ID2,ENSG00000136158_SPRY2,ENSG00000165891_E2F7,ENSG00000078401_EDN1,ENSG00000146648_EGFR,ENSG00000115170_ACVR1,ENSG00000136169_SETDB2,ENSG00000115760_BIRC6,ENSG00000141510_TP53,ENSG00000100311_PDGFB,ENSG00000162676_GFI1,ENSG00000169032_MAP2K1,ENSG00000118762_PKD2,ENSG00000185630_PBX1,ENSG00000163904_SENP2,ENSG00000132688_NES
GO:0035904	aorta_development	8	1222	13	4165	0.0257016	4.186	32.199	0.392	0.098	GO:0010467	gene_expression	ENSG00000135547_HEY2,ENSG00000128917_DLL4,ENSG00000164683_HEY1,ENSG00000114315_HES1,ENSG00000101384_JAG1,ENSG00000167034_NKX3-1,ENSG00000124766_SOX4,ENSG00000118762_PKD2
GO:0031571	mitotic_G1_DNA_damage_checkpoint	5	198	5	563	0.0077883	3.242	64.831	1.47	2.597	GO:0002520	immune_system_development	ENSG00000140464_PML,ENSG00000141510_TP53,ENSG00000124766_SOX4,ENSG00000253729_PRKDC,ENSG00000149311_ATM
GO:0044819	mitotic_G1/S_transition_checkpoint	5	198	5	563	0.0077883	3.242	64.831	1.352	1.856	GO:0002520	immune_system_development	ENSG00000140464_PML,ENSG00000141510_TP53,ENSG00000124766_SOX4,ENSG00000253729_PRKDC,ENSG00000149311_ATM
GO:0060716	labyrinthine_layer_blood_vessel_development	6	926	9	2991	0.0364699	3.214	35.707	0.547	0.35	GO:0048523	negative_regulation_of_cellular_process	ENSG00000135547_HEY2,ENSG00000164683_HEY1,ENSG00000114315_HES1,ENSG00000163251_FZD5,ENSG00000142871_CYR61,ENSG00000171223_JUNB
GO:0002043	blood_vessel_endothelial_cell_proliferation_involved_in_sprouting_angiogenesis	3	208	3	570	0.0480507	1.905	63.509	0.642	0.232	GO:0000122	negative_regulation_of_transcription_from_RNA_polymerase_II_promoter	ENSG00000125378_BMP4,ENSG00000128917_DLL4,ENSG00000198435_NRARP
GO:0002043	blood_vessel_endothelial_cell_proliferation_involved_in_sprouting_angiogenesis	3	305	3	893	0.0446466	1.975	65.845	0.674	0.302	GO:0045892	negative_regulation_of_transcription,_DNA-templated	ENSG00000125378_BMP4,ENSG00000128917_DLL4,ENSG00000198435_NRARP
GO:0007049	cell_cycle	142	628	387	1969	0.0147156	18.569	4.798	1.224	3.374	GO:0048513	organ_development	ENSG00000073756_PTGS2,ENSG00000176907_C8orf4,ENSG00000003137_CYP26B1,ENSG00000150764_DIXDC1,ENSG00000265972_TXNIP,ENSG00000068078_FGFR3,ENSG00000125378_BMP4,ENSG00000176170_SPHK1,ENSG00000122641_INHBA,ENSG00000117595_IRF6,ENSG00000115738_ID2,ENSG00000153094_BCL2L11,ENSG00000106546_AHR,ENSG00000163273_NPPC,ENSG00000110330_BIRC2,ENSG00000106003_LFNG,ENSG00000136158_SPRY2,ENSG00000165891_E2F7,ENSG00…
GO:0044773	mitotic_DNA_damage_checkpoint	11	628	19	1969	0.0139048	4.94	26	1.308	4.758	GO:0048513	organ_development	ENSG00000140464_PML,ENSG00000149948_HMGA2,ENSG00000141510_TP53,ENSG00000124762_CDKN1A,ENSG00000204120_GIGYF2,ENSG00000184481_FOXO4,ENSG00000124766_SOX4,ENSG00000253729_PRKDC,ENSG00000149311_ATM,ENSG00000106144_CASP2,ENSG00000020922_MRE11A
GO:0044774	mitotic_DNA_integrity_checkpoint	11	628	21	1969	0.0374532	4.302	20.487	0.731	2.671	GO:0048513	organ_development	ENSG00000140464_PML,ENSG00000149948_HMGA2,ENSG00000141510_TP53,ENSG00000124762_CDKN1A,ENSG00000204120_GIGYF2,ENSG00000184481_FOXO4,ENSG00000124766_SOX4,ENSG00000253729_PRKDC,ENSG00000149311_ATM,ENSG00000106144_CASP2,ENSG00000020922_MRE11A
GO:0031571	mitotic_G1_DNA_damage_checkpoint	8	628	11	1969	0.0062397	4.492	40.833	1.566	3.847	GO:0048513	organ_development	ENSG00000140464_PML,ENSG00000141510_TP53,ENSG00000124762_CDKN1A,ENSG00000204120_GIGYF2,ENSG00000124766_SOX4,ENSG00000253729_PRKDC,ENSG00000149311_ATM,ENSG00000106144_CASP2
GO:0044819	mitotic_G1/S_transition_checkpoint	8	628	11	1969	0.0062397	4.492	40.833	1.448	3.106	GO:0048513	organ_development	ENSG00000140464_PML,ENSG00000141510_TP53,ENSG00000124762_CDKN1A,ENSG00000204120_GIGYF2,ENSG00000124766_SOX4,ENSG00000253729_PRKDC,ENSG00000149311_ATM,ENSG00000106144_CASP2
GO:1902807	negative_regulation_of_cell_cycle_G1/S_phase_transition	15	628	23	1969	0.0013876	7.664	33.323	1.19	0.482	GO:0048513	organ_development	ENSG00000165891_E2F7,ENSG00000140464_PML,ENSG00000133895_MEN1,ENSG00000141510_TP53,ENSG00000124762_CDKN1A,ENSG00000134371_CDC73,ENSG00000204120_GIGYF2,ENSG00000124766_SOX4,ENSG00000106462_EZH2,ENSG00000118762_PKD2,ENSG00000253729_PRKDC,ENSG00000171862_PTEN,ENSG00000127616_SMARCA4,ENSG00000149311_ATM,ENSG00000106144_CASP2
GO:0010948	negative_regulation_of_cell_cycle_process	24	628	55	1969	0.0454184	6.458	11.742	0.475	1.333	GO:0048513	organ_development	ENSG00000068078_FGFR3,ENSG00000125378_BMP4,ENSG00000165891_E2F7,ENSG00000140464_PML,ENSG00000109670_FBXW7,ENSG00000149948_HMGA2,ENSG00000133895_MEN1,ENSG00000002822_MAD1L1,ENSG00000141510_TP53,ENSG00000124762_CDKN1A,ENSG00000134371_CDC73,ENSG00000204120_GIGYF2,ENSG00000184481_FOXO4,ENSG00000124766_SOX4,ENSG00000106462_EZH2,ENSG00000118762_PKD2,ENSG00000253729_PRKDC,ENSG00000171862_PTEN,ENSG000001…
GO:0072395	signal_transduction_involved_in_cell_cycle_checkpoint	7	628	10	1969	0.0170757	3.811	38.106	1.226	3.649	GO:0048513	organ_development	ENSG00000140464_PML,ENSG00000141510_TP53,ENSG00000124762_CDKN1A,ENSG00000124766_SOX4,ENSG00000253729_PRKDC,ENSG00000149311_ATM,ENSG00000106144_CASP2
GO:0072422	signal_transduction_involved_in_DNA_damage_checkpoint	7	628	9	1969	0.0067005	4.13	45.883	1.581	3.71	GO:0048513	organ_development	ENSG00000140464_PML,ENSG00000141510_TP53,ENSG00000124762_CDKN1A,ENSG00000124766_SOX4,ENSG00000253729_PRKDC,ENSG00000149311_ATM,ENSG00000106144_CASP2
GO:0072401	signal_transduction_involved_in_DNA_integrity_checkpoint	7	628	9	1969	0.0067005	4.13	45.883	1.581	3.71	GO:0048513	organ_development	ENSG00000140464_PML,ENSG00000141510_TP53,ENSG00000124762_CDKN1A,ENSG00000124766_SOX4,ENSG00000253729_PRKDC,ENSG00000149311_ATM,ENSG00000106144_CASP2
GO:0072413	signal_transduction_involved_in_mitotic_cell_cycle_checkpoint	7	628	9	1969	0.0067005	4.13	45.883	1.477	3.193	GO:0048513	organ_development	ENSG00000140464_PML,ENSG00000141510_TP53,ENSG00000124762_CDKN1A,ENSG00000124766_SOX4,ENSG00000253729_PRKDC,ENSG00000149311_ATM,ENSG00000106144_CASP2
GO:1902402	signal_transduction_involved_in_mitotic_DNA_damage_checkpoint	7	628	9	1969	0.0067005	4.13	45.883	1.477	3.193	GO:0048513	organ_development	ENSG00000140464_PML,ENSG00000141510_TP53,ENSG00000124762_CDKN1A,ENSG00000124766_SOX4,ENSG00000253729_PRKDC,ENSG00000149311_ATM,ENSG00000106144_CASP2
GO:1902403	signal_transduction_involved_in_mitotic_DNA_integrity_checkpoint	7	628	9	1969	0.0067005	4.13	45.883	1.477	3.193	GO:0048513	organ_development	ENSG00000140464_PML,ENSG00000141510_TP53,ENSG00000124762_CDKN1A,ENSG00000124766_SOX4,ENSG00000253729_PRKDC,ENSG00000149311_ATM,ENSG00000106144_CASP2
GO:0072431	signal_transduction_involved_in_mitotic_G1_DNA_damage_checkpoint	7	628	9	1969	0.0067005	4.13	45.883	1.378	2.675	GO:0048513	organ_development	ENSG00000140464_PML,ENSG00000141510_TP53,ENSG00000124762_CDKN1A,ENSG00000124766_SOX4,ENSG00000253729_PRKDC,ENSG00000149311_ATM,ENSG00000106144_CASP2
GO:0060716	labyrinthine_layer_blood_vessel_development	7	1176	11	3846	0.0326192	3.637	33.059	0.595	0.773	GO:0048518	positive_regulation_of_biological_process	ENSG00000135547_HEY2,ENSG00000164683_HEY1,ENSG00000114315_HES1,ENSG00000163251_FZD5,ENSG00000142871_CYR61,ENSG00000171223_JUNB,ENSG00000174989_FBXW8
GO:0060674	placenta_blood_vessel_development	14	1176	20	3846	0.0007006	7.885	39.423	0.931	0.607	GO:0048518	positive_regulation_of_biological_process	ENSG00000135547_HEY2,ENSG00000105855_ITGB8,ENSG00000164683_HEY1,ENSG00000114315_HES1,ENSG00000184557_SOCS3,ENSG00000163251_FZD5,ENSG00000142871_CYR61,ENSG00000169032_MAP2K1,ENSG00000118762_PKD2,ENSG00000185551_NR2F2,ENSG00000171223_JUNB,ENSG00000174989_FBXW8,ENSG00000117713_ARID1A,ENSG00000175592_FOSL1
GO:0007088	regulation_of_mitotic_nuclear_division	14	359	28	1112	0.038805	4.96	17.716	0.728	0.983	GO:0010647	positive_regulation_of_cell_communication	ENSG00000068078_FGFR3,ENSG00000125378_BMP4,ENSG00000125538_IL1B,ENSG00000078401_EDN1,ENSG00000115008_IL1A,ENSG00000163235_TGFA,ENSG00000167657_DAPK3,ENSG00000100311_PDGFB,ENSG00000146247_PHIP,ENSG00000119408_NEK6,ENSG00000140443_IGF1R,ENSG00000171862_PTEN,ENSG00000149311_ATM,ENSG00000070831_CDC42
GO:0060716	labyrinthine_layer_blood_vessel_development	7	1019	11	3321	0.0337841	3.625	32.953	0.58	0.761	GO:0048522	positive_regulation_of_cellular_process	ENSG00000135547_HEY2,ENSG00000164683_HEY1,ENSG00000114315_HES1,ENSG00000163251_FZD5,ENSG00000142871_CYR61,ENSG00000171223_JUNB,ENSG00000174989_FBXW8
GO:0060716	labyrinthine_layer_blood_vessel_development	6	270	8	760	0.0297366	3.158	39.474	0.636	0.294	GO:0051094	positive_regulation_of_developmental_process	ENSG00000135547_HEY2,ENSG00000164683_HEY1,ENSG00000114315_HES1,ENSG00000142871_CYR61,ENSG00000171223_JUNB,ENSG00000174989_FBXW8
GO:0060716	labyrinthine_layer_blood_vessel_development	6	317	8	915	0.0279425	3.228	40.355	0.663	0.364	GO:0051240	positive_regulation_of_multicellular_organismal_process	ENSG00000135547_HEY2,ENSG00000164683_HEY1,ENSG00000114315_HES1,ENSG00000163251_FZD5,ENSG00000142871_CYR61,ENSG00000174989_FBXW8
GO:0051301	cell_division	37	356	90	1092	0.0356381	7.659	8.51	1.258	8.554	GO:0023056	positive_regulation_of_signaling	ENSG00000197461_PDGFA,ENSG00000150764_DIXDC1,ENSG00000068078_FGFR3,ENSG00000125378_BMP4,ENSG00000157404_KIT,ENSG00000112715_VEGFA,ENSG00000125538_IL1B,ENSG00000145715_RASA1,ENSG00000078401_EDN1,ENSG00000092969_TGFB2,ENSG00000115008_IL1A,ENSG00000146648_EGFR,ENSG00000169220_RGS14,ENSG00000198719_DLL1,ENSG00000173273_TNKS,ENSG00000163235_TGFA,ENSG00000164066_INTU,ENSG00000171132_PRKCE,ENSG000001646…
GO:0022402	cell_cycle_process	46	229	103	637	0.0347719	8.972	8.71	1.352	16.035	GO:0022603	regulation_of_anatomical_structure_morphogenesis	ENSG00000125378_BMP4,ENSG00000106003_LFNG,ENSG00000164056_SPRY1,ENSG00000140464_PML,ENSG00000136603_SKIL,ENSG00000125538_IL1B,ENSG00000145715_RASA1,ENSG00000078401_EDN1,ENSG00000092969_TGFB2,ENSG00000109670_FBXW7,ENSG00000136997_MYC,ENSG00000115008_IL1A,ENSG00000113575_PPP2CA,ENSG00000186635_ARAP1,ENSG00000168646_AXIN2,ENSG00000167657_DAPK3,ENSG00000138795_LEF1,ENSG00000100697_DICER1,ENSG00000148…
GO:0001708	cell_fate_specification	16	671	32	2117	0.031948	5.857	18.304	0.345	0.232	GO:0010646	regulation_of_cell_communication	ENSG00000164736_SOX17,ENSG00000107984_DKK1,ENSG00000185920_PTCH1,ENSG00000107882_SUFU,ENSG00000198719_DLL1,ENSG00000107779_BMPR1A,ENSG00000074047_GLI2,ENSG00000164690_SHH,ENSG00000155760_FZD7,ENSG00000162676_GFI1,ENSG00000129514_FOXA1,ENSG00000181449_SOX2,ENSG00000138685_FGF2,ENSG00000077782_FGFR1,ENSG00000099250_NRP1,ENSG00000064309_CDON
GO:0061156	pulmonary_artery_morphogenesis	3	671	3	2117	0.0343117	2.049	68.304	0.329	0.083	GO:0010646	regulation_of_cell_communication	ENSG00000135547_HEY2,ENSG00000125378_BMP4,ENSG00000101384_JAG1
GO:0007267	cell-cell_signaling	67	347	148	998	0.003094	15.541	10.501	1.837	0.323	GO:0042127	regulation_of_cell_proliferation	ENSG00000073756_PTGS2,ENSG00000087494_PTHLH,ENSG00000197461_PDGFA,ENSG00000156427_FGF18,ENSG00000125378_BMP4,ENSG00000135919_SERPINE2,ENSG00000157404_KIT,ENSG00000122641_INHBA,ENSG00000095752_IL11,ENSG00000171388_APLN,ENSG00000005513_SOX8,ENSG00000205336_ADGRG1,ENSG00000169252_ADRB2,ENSG00000148926_ADM,ENSG00000164056_SPRY1,ENSG00000125845_BMP2,ENSG00000125266_EFNB2,ENSG00000185950_IRS2,ENSG00000…
GO:0060716	labyrinthine_layer_blood_vessel_development	6	479	9	1431	0.0470465	2.987	33.194	0.436	0.123	GO:0050793	regulation_of_developmental_process	ENSG00000135547_HEY2,ENSG00000164683_HEY1,ENSG00000114315_HES1,ENSG00000142871_CYR61,ENSG00000171223_JUNB,ENSG00000174989_FBXW8
GO:0060716	labyrinthine_layer_blood_vessel_development	6	530	8	1619	0.0209663	3.381	42.264	0.787	0.517	GO:0051239	regulation_of_multicellular_organismal_process	ENSG00000135547_HEY2,ENSG00000164683_HEY1,ENSG00000114315_HES1,ENSG00000163251_FZD5,ENSG00000142871_CYR61,ENSG00000174989_FBXW8
GO:0061156	pulmonary_artery_morphogenesis	3	665	3	2069	0.035836	2.036	67.859	0.31	0.07	GO:0023051	regulation_of_signaling	ENSG00000135547_HEY2,ENSG00000125378_BMP4,ENSG00000101384_JAG1
GO:0000278	mitotic_cell_cycle	26	112	51	290	0.0403497	6.303	12.36	1.326	18.144	GO:0048608	reproductive_structure_development	ENSG00000125378_BMP4,ENSG00000122641_INHBA,ENSG00000165891_E2F7,ENSG00000146648_EGFR,ENSG00000114315_HES1,ENSG00000054598_FOXC1,ENSG00000101109_STK4,ENSG00000133895_MEN1,ENSG00000115760_BIRC6,ENSG00000139618_BRCA2,ENSG00000167034_NKX3-1,ENSG00000127914_AKAP9,ENSG00000100311_PDGFB,ENSG00000044090_CUL7,ENSG00000129514_FOXA1,ENSG00000129757_CDKN1C,ENSG00000169032_MAP2K1,ENSG00000140443_IGF1R,ENSG000…
GO:0000278	mitotic_cell_cycle	26	113	51	293	0.0403056	6.331	12.414	1.326	18.172	GO:0061458	reproductive_system_development	ENSG00000125378_BMP4,ENSG00000122641_INHBA,ENSG00000165891_E2F7,ENSG00000146648_EGFR,ENSG00000114315_HES1,ENSG00000054598_FOXC1,ENSG00000101109_STK4,ENSG00000133895_MEN1,ENSG00000115760_BIRC6,ENSG00000139618_BRCA2,ENSG00000167034_NKX3-1,ENSG00000127914_AKAP9,ENSG00000100311_PDGFB,ENSG00000044090_CUL7,ENSG00000129514_FOXA1,ENSG00000129757_CDKN1C,ENSG00000169032_MAP2K1,ENSG00000140443_IGF1R,ENSG000…
GO:0035904	aorta_development	9	1088	15	3587	0.0206618	4.45	29.668	0.486	0.362	GO:0007165	signal_transduction	ENSG00000135547_HEY2,ENSG00000128917_DLL4,ENSG00000164683_HEY1,ENSG00000114315_HES1,ENSG00000101384_JAG1,ENSG00000167034_NKX3-1,ENSG00000124766_SOX4,ENSG00000118762_PKD2,ENSG00000123384_LRP1
GO:1904030	negative_regulation_of_cyclin-dependent_protein_kinase_activity	24	1088	45	3587	0.0011197	10.351	23.002	0.299	0.087	GO:0007165	signal_transduction	ENSG00000101255_TRIB3,ENSG00000171150_SOCS5,ENSG00000162999_DUSP19,ENSG00000114166_KAT2B,ENSG00000133895_MEN1,ENSG00000184557_SOCS3,ENSG00000090447_TFAP4,ENSG00000151332_MBIP,ENSG00000124762_CDKN1A,ENSG00000150457_LATS2,ENSG00000152804_HHEX,ENSG00000175137_SH3BP5L,ENSG00000180008_SOCS4,ENSG00000129757_CDKN1C,ENSG00000168734_PKIG,ENSG00000158092_NCK1,ENSG00000171862_PTEN,ENSG00000245848_CEBPA,ENSG…
GO:0035904	aorta_development	9	1150	15	3860	0.0177182	4.531	30.207	0.553	0.443	GO:0023052	signaling	ENSG00000135547_HEY2,ENSG00000128917_DLL4,ENSG00000164683_HEY1,ENSG00000114315_HES1,ENSG00000101384_JAG1,ENSG00000167034_NKX3-1,ENSG00000124766_SOX4,ENSG00000118762_PKD2,ENSG00000123384_LRP1
GO:0016525	negative_regulation_of_angiogenesis	17	1150	38	3860	0.045649	5.679	14.944	0.298	0.313	GO:0023052	signaling	ENSG00000136826_KLF4,ENSG00000128917_DLL4,ENSG00000169252_ADRB2,ENSG00000140464_PML,ENSG00000106366_SERPINE1,ENSG00000054598_FOXC1,ENSG00000106004_HOXA5,ENSG00000152804_HHEX,ENSG00000126016_AMOT,ENSG00000001631_KRIT1,ENSG00000184481_FOXO4,ENSG00000137764_MAP2K5,ENSG00000067900_ROCK1,ENSG00000115415_STAT1,ENSG00000108691_CCL2,ENSG00000091879_ANGPT2,ENSG00000136848_DAB2IP
GO:1904030	negative_regulation_of_cyclin-dependent_protein_kinase_activity	24	1150	45	3860	0.0008259	10.593	23.541	0.431	0.329	GO:0023052	signaling	ENSG00000101255_TRIB3,ENSG00000171150_SOCS5,ENSG00000162999_DUSP19,ENSG00000114166_KAT2B,ENSG00000133895_MEN1,ENSG00000184557_SOCS3,ENSG00000090447_TFAP4,ENSG00000151332_MBIP,ENSG00000124762_CDKN1A,ENSG00000150457_LATS2,ENSG00000152804_HHEX,ENSG00000175137_SH3BP5L,ENSG00000180008_SOCS4,ENSG00000129757_CDKN1C,ENSG00000168734_PKIG,ENSG00000158092_NCK1,ENSG00000171862_PTEN,ENSG00000245848_CEBPA,ENSG…
GO:1901343	negative_regulation_of_vasculature_development	19	1150	41	3860	0.0219573	6.785	16.549	0.298	0.194	GO:0023052	signaling	ENSG00000136826_KLF4,ENSG00000135547_HEY2,ENSG00000125378_BMP4,ENSG00000128917_DLL4,ENSG00000169252_ADRB2,ENSG00000140464_PML,ENSG00000106366_SERPINE1,ENSG00000054598_FOXC1,ENSG00000106004_HOXA5,ENSG00000152804_HHEX,ENSG00000126016_AMOT,ENSG00000001631_KRIT1,ENSG00000184481_FOXO4,ENSG00000137764_MAP2K5,ENSG00000067900_ROCK1,ENSG00000115415_STAT1,ENSG00000108691_CCL2,ENSG00000091879_ANGPT2,ENSG000…
GO:0061156	pulmonary_artery_morphogenesis	3	1150	3	3860	0.0284228	2.106	70.207	0.411	0.14	GO:0023052	signaling	ENSG00000135547_HEY2,ENSG00000125378_BMP4,ENSG00000101384_JAG1
GO:1904029	regulation_of_cyclin-dependent_protein_kinase_activity	32	1150	72	3860	0.0055321	10.549	14.652	0.4	0.245	GO:0023052	signaling	ENSG00000101255_TRIB3,ENSG00000171150_SOCS5,ENSG00000137193_PIM1,ENSG00000162999_DUSP19,ENSG00000146648_EGFR,ENSG00000114166_KAT2B,ENSG00000129355_CDKN2D,ENSG00000133895_MEN1,ENSG00000184557_SOCS3,ENSG00000090447_TFAP4,ENSG00000151332_MBIP,ENSG00000124762_CDKN1A,ENSG00000150457_LATS2,ENSG00000152804_HHEX,ENSG00000100311_PDGFB,ENSG00000112237_CCNC,ENSG00000176749_CDK5R1,ENSG00000151694_ADAM17,ENSG…
GO:0006275	regulation_of_DNA_replication	22	1150	52	3860	0.0435482	6.508	12.515	0.587	0.36	GO:0023052	signaling	ENSG00000136826_KLF4,ENSG00000197461_PDGFA,ENSG00000049130_KITLG,ENSG00000125378_BMP4,ENSG00000165891_E2F7,ENSG00000140464_PML,ENSG00000109670_FBXW7,ENSG00000146648_EGFR,ENSG00000173273_TNKS,ENSG00000113575_PPP2CA,ENSG00000074047_GLI2,ENSG00000133895_MEN1,ENSG00000139618_BRCA2,ENSG00000141510_TP53,ENSG00000100311_PDGFB,ENSG00000132170_PPARG,ENSG00000140443_IGF1R,ENSG00000109079_TNFAIP1,ENSG000001…
GO:0044843	cell_cycle_G1/S_phase_transition	25	403	50	1161	0.0197115	7.644	15.289	0.737	0.621	GO:0009888	tissue_development	ENSG00000122641_INHBA,ENSG00000115738_ID2,ENSG00000165891_E2F7,ENSG00000140464_PML,ENSG00000146648_EGFR,ENSG00000115170_ACVR1,ENSG00000133895_MEN1,ENSG00000141510_TP53,ENSG00000124762_CDKN1A,ENSG00000150457_LATS2,ENSG00000134371_CDC73,ENSG00000137710_RDX,ENSG00000151694_ADAM17,ENSG00000162676_GFI1,ENSG00000124766_SOX4,ENSG00000106462_EZH2,ENSG00000118762_PKD2,ENSG00000253729_PRKDC,ENSG00000171862…
GO:0051301	cell_division	52	403	107	1161	0.0015006	14.859	13.887	2.634	15.754	GO:0009888	tissue_development	ENSG00000197461_PDGFA,ENSG00000265972_TXNIP,ENSG00000068078_FGFR3,ENSG00000125378_BMP4,ENSG00000164736_SOX17,ENSG00000157404_KIT,ENSG00000182742_HOXB4,ENSG00000165891_E2F7,ENSG00000112715_VEGFA,ENSG00000150630_VEGFC,ENSG00000125538_IL1B,ENSG00000078401_EDN1,ENSG00000092969_TGFB2,ENSG00000179456_ZBTB18,ENSG00000149948_HMGA2,ENSG00000136997_MYC,ENSG00000185920_PTCH1,ENSG00000146648_EGFR,ENSG0000019…
GO:0044783	G1_DNA_damage_checkpoint	7	403	8	1161	0.0041827	4.223	52.789	1.613	2.837	GO:0009888	tissue_development	ENSG00000140464_PML,ENSG00000141510_TP53,ENSG00000124762_CDKN1A,ENSG00000124766_SOX4,ENSG00000253729_PRKDC,ENSG00000149311_ATM,ENSG00000106144_CASP2
GO:0000082	G1/S_transition_of_mitotic_cell_cycle	24	403	46	1161	0.0119567	8.033	17.462	1.163	3.201	GO:0009888	tissue_development	ENSG00000122641_INHBA,ENSG00000115738_ID2,ENSG00000165891_E2F7,ENSG00000140464_PML,ENSG00000146648_EGFR,ENSG00000115170_ACVR1,ENSG00000141510_TP53,ENSG00000124762_CDKN1A,ENSG00000150457_LATS2,ENSG00000134371_CDC73,ENSG00000137710_RDX,ENSG00000151694_ADAM17,ENSG00000162676_GFI1,ENSG00000124766_SOX4,ENSG00000106462_EZH2,ENSG00000118762_PKD2,ENSG00000253729_PRKDC,ENSG00000171862_PTEN,ENSG00000127616…
GO:1903047	mitotic_cell_cycle_process	51	403	119	1161	0.0316609	9.693	8.146	1.48	28.273	GO:0009888	tissue_development	ENSG00000068078_FGFR3,ENSG00000125378_BMP4,ENSG00000122641_INHBA,ENSG00000115738_ID2,ENSG00000136158_SPRY2,ENSG00000165891_E2F7,ENSG00000164056_SPRY1,ENSG00000140464_PML,ENSG00000178971_CTC1,ENSG00000125538_IL1B,ENSG00000078401_EDN1,ENSG00000149948_HMGA2,ENSG00000146648_EGFR,ENSG00000115170_ACVR1,ENSG00000126524_SBDS,ENSG00000113575_PPP2CA,ENSG00000136169_SETDB2,ENSG00000115760_BIRC6,ENSG00000141…
GO:0044773	mitotic_DNA_damage_checkpoint	8	403	11	1161	0.0112075	4.182	38.016	1.401	4	GO:0009888	tissue_development	ENSG00000140464_PML,ENSG00000149948_HMGA2,ENSG00000141510_TP53,ENSG00000124762_CDKN1A,ENSG00000124766_SOX4,ENSG00000253729_PRKDC,ENSG00000149311_ATM,ENSG00000106144_CASP2
GO:0044774	mitotic_DNA_integrity_checkpoint	8	403	11	1161	0.0112075	4.182	38.016	1.255	2.551	GO:0009888	tissue_development	ENSG00000140464_PML,ENSG00000149948_HMGA2,ENSG00000141510_TP53,ENSG00000124762_CDKN1A,ENSG00000124766_SOX4,ENSG00000253729_PRKDC,ENSG00000149311_ATM,ENSG00000106144_CASP2
GO:0031571	mitotic_G1_DNA_damage_checkpoint	7	403	8	1161	0.0041827	4.223	52.789	1.74	3.578	GO:0009888	tissue_development	ENSG00000140464_PML,ENSG00000141510_TP53,ENSG00000124762_CDKN1A,ENSG00000124766_SOX4,ENSG00000253729_PRKDC,ENSG00000149311_ATM,ENSG00000106144_CASP2
GO:0044819	mitotic_G1/S_transition_checkpoint	7	403	8	1161	0.0041827	4.223	52.789	1.622	2.837	GO:0009888	tissue_development	ENSG00000140464_PML,ENSG00000141510_TP53,ENSG00000124762_CDKN1A,ENSG00000124766_SOX4,ENSG00000253729_PRKDC,ENSG00000149311_ATM,ENSG00000106144_CASP2
GO:1902807	negative_regulation_of_cell_cycle_G1/S_phase_transition	14	403	18	1161	0.0003597	7.752	43.066	1.776	0.57	GO:0009888	tissue_development	ENSG00000165891_E2F7,ENSG00000140464_PML,ENSG00000133895_MEN1,ENSG00000141510_TP53,ENSG00000124762_CDKN1A,ENSG00000134371_CDC73,ENSG00000124766_SOX4,ENSG00000106462_EZH2,ENSG00000118762_PKD2,ENSG00000253729_PRKDC,ENSG00000171862_PTEN,ENSG00000127616_SMARCA4,ENSG00000149311_ATM,ENSG00000106144_CASP2
GO:0010948	negative_regulation_of_cell_cycle_process	19	403	35	1161	0.0151592	6.851	19.574	0.951	1.726	GO:0009888	tissue_development	ENSG00000068078_FGFR3,ENSG00000125378_BMP4,ENSG00000165891_E2F7,ENSG00000140464_PML,ENSG00000149948_HMGA2,ENSG00000133895_MEN1,ENSG00000141510_TP53,ENSG00000124762_CDKN1A,ENSG00000134371_CDC73,ENSG00000124766_SOX4,ENSG00000106462_EZH2,ENSG00000118762_PKD2,ENSG00000253729_PRKDC,ENSG00000171862_PTEN,ENSG00000120129_DUSP1,ENSG00000136848_DAB2IP,ENSG00000127616_SMARCA4,ENSG00000149311_ATM,ENSG0000010…
GO:2000134	negative_regulation_of_G1/S_transition_of_mitotic_cell_cycle	13	403	17	1161	0.0008055	7.099	41.759	1.581	0.659	GO:0009888	tissue_development	ENSG00000165891_E2F7,ENSG00000140464_PML,ENSG00000141510_TP53,ENSG00000124762_CDKN1A,ENSG00000134371_CDC73,ENSG00000124766_SOX4,ENSG00000106462_EZH2,ENSG00000118762_PKD2,ENSG00000253729_PRKDC,ENSG00000171862_PTEN,ENSG00000127616_SMARCA4,ENSG00000149311_ATM,ENSG00000106144_CASP2
GO:0071158	positive_regulation_of_cell_cycle_arrest	10	403	14	1161	0.0050633	5.14	36.717	1.296	2.08	GO:0009888	tissue_development	ENSG00000115738_ID2,ENSG00000140464_PML,ENSG00000149948_HMGA2,ENSG00000141510_TP53,ENSG00000124762_CDKN1A,ENSG00000124766_SOX4,ENSG00000118762_PKD2,ENSG00000136848_DAB2IP,ENSG00000149311_ATM,ENSG00000106144_CASP2
GO:0090068	positive_regulation_of_cell_cycle_process	23	403	49	1161	0.0412644	5.991	12.227	0.763	2.696	GO:0009888	tissue_development	ENSG00000115738_ID2,ENSG00000165891_E2F7,ENSG00000140464_PML,ENSG00000125538_IL1B,ENSG00000078401_EDN1,ENSG00000149948_HMGA2,ENSG00000141510_TP53,ENSG00000138795_LEF1,ENSG00000124762_CDKN1A,ENSG00000172046_USP19,ENSG00000100311_PDGFB,ENSG00000118523_CTGF,ENSG00000137710_RDX,ENSG00000124766_SOX4,ENSG00000140443_IGF1R,ENSG00000118762_PKD2,ENSG00000197321_SVIL,ENSG00000171862_PTEN,ENSG00000185630_PB…
GO:0051302	regulation_of_cell_division	37	403	71	1161	0.0014783	12.355	17.401	1.74	2.108	GO:0009888	tissue_development	ENSG00000197461_PDGFA,ENSG00000265972_TXNIP,ENSG00000068078_FGFR3,ENSG00000125378_BMP4,ENSG00000164736_SOX17,ENSG00000165891_E2F7,ENSG00000112715_VEGFA,ENSG00000150630_VEGFC,ENSG00000125538_IL1B,ENSG00000078401_EDN1,ENSG00000092969_TGFB2,ENSG00000179456_ZBTB18,ENSG00000136997_MYC,ENSG00000185920_PTCH1,ENSG00000146648_EGFR,ENSG00000198719_DLL1,ENSG00000164066_INTU,ENSG00000164690_SHH,ENSG000001623…
GO:0006275	regulation_of_DNA_replication	19	403	37	1161	0.0231764	6.157	16.64	0.861	0.009	GO:0009888	tissue_development	ENSG00000136826_KLF4,ENSG00000197461_PDGFA,ENSG00000049130_KITLG,ENSG00000125378_BMP4,ENSG00000165891_E2F7,ENSG00000140464_PML,ENSG00000178971_CTC1,ENSG00000146648_EGFR,ENSG00000113575_PPP2CA,ENSG00000074047_GLI2,ENSG00000133895_MEN1,ENSG00000139618_BRCA2,ENSG00000141510_TP53,ENSG00000100311_PDGFB,ENSG00000132170_PPARG,ENSG00000140443_IGF1R,ENSG00000122257_RBBP6,ENSG00000163904_SENP2,ENSG00000070…
GO:2000045	regulation_of_G1/S_transition_of_mitotic_cell_cycle	18	403	29	1161	0.0025985	7.934	27.358	1.144	0.283	GO:0009888	tissue_development	ENSG00000115738_ID2,ENSG00000165891_E2F7,ENSG00000140464_PML,ENSG00000146648_EGFR,ENSG00000141510_TP53,ENSG00000124762_CDKN1A,ENSG00000134371_CDC73,ENSG00000137710_RDX,ENSG00000151694_ADAM17,ENSG00000124766_SOX4,ENSG00000106462_EZH2,ENSG00000118762_PKD2,ENSG00000253729_PRKDC,ENSG00000171862_PTEN,ENSG00000127616_SMARCA4,ENSG00000163904_SENP2,ENSG00000149311_ATM,ENSG00000106144_CASP2
GO:0051301	cell_division	32	164	56	415	0.0024513	9.87	17.625	2.42	10.765	GO:0048729	tissue_morphogenesis	ENSG00000197461_PDGFA,ENSG00000068078_FGFR3,ENSG00000125378_BMP4,ENSG00000164736_SOX17,ENSG00000182742_HOXB4,ENSG00000112715_VEGFA,ENSG00000150630_VEGFC,ENSG00000078401_EDN1,ENSG00000092969_TGFB2,ENSG00000149948_HMGA2,ENSG00000136997_MYC,ENSG00000185920_PTCH1,ENSG00000146648_EGFR,ENSG00000198719_DLL1,ENSG00000136169_SETDB2,ENSG00000164066_INTU,ENSG00000164690_SHH,ENSG00000162367_TAL1,ENSG00000167…
GO:0044773	mitotic_DNA_damage_checkpoint	3	164	3	415	0.0460843	1.814	60.482	0.787	1.632	GO:0048729	tissue_morphogenesis	ENSG00000140464_PML,ENSG00000149948_HMGA2,ENSG00000124766_SOX4
GO:0044774	mitotic_DNA_integrity_checkpoint	3	164	3	415	0.0460843	1.814	60.482	0.641	0.183	GO:0048729	tissue_morphogenesis	ENSG00000140464_PML,ENSG00000149948_HMGA2,ENSG00000124766_SOX4
GO:0022402	cell_cycle_process	31	176	56	436	0.0109647	8.394	14.99	1.853	15.457	GO:0001944	vasculature_development	ENSG00000125378_BMP4,ENSG00000165891_E2F7,ENSG00000140464_PML,ENSG00000125538_IL1B,ENSG00000145715_RASA1,ENSG00000078401_EDN1,ENSG00000092969_TGFB2,ENSG00000109670_FBXW7,ENSG00000115008_IL1A,ENSG00000115170_ACVR1,ENSG00000167034_NKX3-1,ENSG00000138795_LEF1,ENSG00000100697_DICER1,ENSG00000100311_PDGFB,ENSG00000148737_TCF7L2,ENSG00000044090_CUL7,ENSG00000118523_CTGF,ENSG00000012048_BRCA1,ENSG000001…
GO:0051301	cell_division	28	176	44	436	0.0007979	10.239	23.269	2.908	11.134	GO:0001944	vasculature_development	ENSG00000197461_PDGFA,ENSG00000125378_BMP4,ENSG00000164736_SOX17,ENSG00000165891_E2F7,ENSG00000112715_VEGFA,ENSG00000150630_VEGFC,ENSG00000125538_IL1B,ENSG00000145715_RASA1,ENSG00000078401_EDN1,ENSG00000092969_TGFB2,ENSG00000115008_IL1A,ENSG00000198719_DLL1,ENSG00000164690_SHH,ENSG00000162367_TAL1,ENSG00000167034_NKX3-1,ENSG00000138795_LEF1,ENSG00000100697_DICER1,ENSG00000100311_PDGFB,ENSG0000004…
GO:0000278	mitotic_cell_cycle	24	176	39	436	0.0041784	8.257	21.171	2.311	20.098	GO:0001944	vasculature_development	ENSG00000125378_BMP4,ENSG00000176170_SPHK1,ENSG00000165891_E2F7,ENSG00000140464_PML,ENSG00000125538_IL1B,ENSG00000145715_RASA1,ENSG00000078401_EDN1,ENSG00000115008_IL1A,ENSG00000115170_ACVR1,ENSG00000114315_HES1,ENSG00000054598_FOXC1,ENSG00000101109_STK4,ENSG00000162367_TAL1,ENSG00000107338_SHB,ENSG00000167034_NKX3-1,ENSG00000100311_PDGFB,ENSG00000044090_CUL7,ENSG00000184481_FOXO4,ENSG00000124766…
GO:1903047	mitotic_cell_cycle_process	16	176	27	436	0.0311662	5.101	18.892	1.487	23.681	GO:0001944	vasculature_development	ENSG00000125378_BMP4,ENSG00000165891_E2F7,ENSG00000140464_PML,ENSG00000125538_IL1B,ENSG00000145715_RASA1,ENSG00000078401_EDN1,ENSG00000115008_IL1A,ENSG00000115170_ACVR1,ENSG00000100311_PDGFB,ENSG00000044090_CUL7,ENSG00000184481_FOXO4,ENSG00000124766_SOX4,ENSG00000169032_MAP2K1,ENSG00000118762_PKD2,ENSG00000171862_PTEN,ENSG00000070831_CDC42
GO:0007067	mitotic_nuclear_division	9	176	13	436	0.0282796	3.752	28.864	1.546	22.44	GO:0001944	vasculature_development	ENSG00000125378_BMP4,ENSG00000125538_IL1B,ENSG00000078401_EDN1,ENSG00000115008_IL1A,ENSG00000100311_PDGFB,ENSG00000044090_CUL7,ENSG00000169032_MAP2K1,ENSG00000171862_PTEN,ENSG00000070831_CDC42
GO:0051781	positive_regulation_of_cell_division	15	176	22	436	0.005208	6.119	27.815	1.549	1.835	GO:0001944	vasculature_development	ENSG00000197461_PDGFA,ENSG00000112715_VEGFA,ENSG00000150630_VEGFC,ENSG00000125538_IL1B,ENSG00000078401_EDN1,ENSG00000092969_TGFB2,ENSG00000115008_IL1A,ENSG00000164690_SHH,ENSG00000162367_TAL1,ENSG00000167034_NKX3-1,ENSG00000100311_PDGFB,ENSG00000119630_PGF,ENSG00000171862_PTEN,ENSG00000138685_FGF2,ENSG00000070831_CDC42
Fisher’s Exact Test nGOseq p-value ≤ 0.05 and positive values for each of the following classifications: 1. nGOseq Gene Enrichment [k – ((M/N) x n)] 2. Percent nGOseq Gene Enrichment [((k/n) – (M/N)) x 100] 3. nGOseq p-value log difference [-log (nGOseq p-value) – -log (GOseq p-value)] 4. Delta nGOseq Gene Enrichment [Gene Enrichment – GOseq Gene Enrichment]
N is the total number of genes for each GOseq background distribution (Annotated genes BP, MF, or CC) M is the number of differentially expressed genes within that distribution that are annotated to the GOseq node of interest (differentially expressed genes within N: BP, MF, or CC) n is the size of the list of genes within the nGOseq node of interest (specific nGOseq node/term of interest) k is t…
